# Supplementary material for: Unwinding the SARS-CoV-2 Ribosomal Frameshifting Pseudoknot with LNA and G-Clamp-Modified Phosphorothioate Oligonucleotides Inhibits Viral Replication
Source: Biomolecules. 2023 Nov 17;13(11):1660. doi: 10.3390/biom13111660 (PMC10668963; doi:10.3390/biom13111660)
Supplement: Supplementary file 1 [file biomolecules-13-01660-s001.zip]

Archive with 1 entries (1 files):
- biomolecules-2691468-supplementary.pdf
